# Supplementary material for: The psychosocial impact of dental aesthetics and experiencing discrimination at a Peruvian public hospital among outpatients
Source: PLoS One. 2022 Aug 9;17(8):e0272553. doi: 10.1371/journal.pone.0272553 (PMC9362938; doi:10.1371/journal.pone.0272553)
Supplement: S1 Dataset — (XLSX) [file pone.0272553.s001.xlsx]

## Sheet: Database
ID	age	sex	discrimination	reason_disc	education	income	income_q	ethnicity	d_selfconfidence	social_impact	psych_impact	esthetic_impact	d_selfconfidenceN	social_impactN	psych_impactN	esthetic_impactN	PIDAQ
1	19	1	1	2	3	0	3	2	12	32	17	12	17	23	17	10	67
2	19	0	1	0	3	850	3	0	12	26	17	10	6	4	1	1	12
3	28	1	0	3	4	1200	4	1	20	31	25	6	6	9	13	2	30
4	25	0	0	3	3	1400	3	1	26	12	12	3	22	5	0	0	27
5	24	0	1	1	3	980	1	2	27	33	27	12	13	0	3	0	16
6	30	1	0	3	3	900	3	1	16	36	17	3	21	18	13	8	60
7	19	1	0	3	3	0	2	2	10	26	19	13	6	23	9	3	41
8	20	0	0	3	3	700	2	2	10	12	9	3	7	20	16	9	52
9	30	1	0	3	3	1500	1	1	14	18	17	6	23	16	20	9	68
10	18	1	0	3	3	0	1	1	24	15	19	6	18	10	18	0	46
11	21	1	0	3	3	1600	2	1	15	8	14	7	18	8	5	0	31
12	22	0	1	2	4	1200	2	2	15	16	17	3	24	12	4	0	40
13	25	1	0	3	4	1000	3	1	24	31	15	6	13	8	11	4	36
14	23	1	0	3	4	1400	3	2	6	20	10	3	9	23	19	12	63
15	20	1	1	0	3	1200	3	1	10	28	18	8	9	22	12	2	45
16	22	1	1	2	4	1200	1	2	19	21	17	9	20	1	15	0	36
17	20	0	0	3	3	1500	4	2	15	20	11	5	7	16	11	4	38
18	22	0	0	3	4	1500	3	1	23	24	17	7	10	13	10	5	38
19	28	0	1	2	4	2200	3	1	23	28	16	6	15	4	11	0	30
20	30	0	1	2	3	1500	3	1	15	32	26	15	21	6	3	2	32
21	19	1	0	3	3	0	3	1	6	20	11	6	17	0	3	0	20
22	22	1	1	2	4	400	4	1	22	36	28	12	6	10	7	3	26
23	18	1	0	3	3	0	1	1	9	14	9	5	19	15	2	4	40
24	23	0	0	3	3	0	3	2	6	20	6	3	15	0	8	4	27
25	18	1	0	3	3	0	3	0	19	17	17	3	20	18	13	10	61
26	26	1	0	3	2	0	4	1	8	12	6	3	17	16	9	5	47
27	25	1	0	3	3	1200	2	1	28	16	24	13	3	25	20	11	59
28	26	0	0	3	4	1200	3	2	14	30	18	9	19	7	10	6	42
29	24	1	0	3	2	250	3	1	6	12	10	7	12	4	13	6	35
30	21	0	0	3	4	1500	1	0	13	24	15	8	6	13	12	6	37
31	29	1	1	2	4	930	3	1	7	37	10	7	18	9	14	0	41
32	20	1	1	2	3	900	3	1	16	25	14	3	9	19	15	12	55
33	20	1	0	3	3	0	1	1	6	8	6	3	24	1	0	0	25
34	29	1	1	2	3	300	1	1	22	12	17	11	18	14	8	4	44
35	21	1	0	3	4	1500	2	0	10	9	21	3	19	8	9	3	39
36	25	0	0	3	4	1500	3	1	28	23	14	8	12	10	12	4	38
37	24	1	1	1	3	600	4	1	19	13	12	9	6	9	13	2	30
38	29	1	0	3	3	300	4	1	22	22	23	6	8	22	12	6	48
39	30	1	0	3	3	0	2	0	27	13	16	6	0	3	1	5	9
40	27	1	0	3	4	1500	4	0	12	25	16	5	13	5	7	1	26
41	22	1	0	3	4	400	4	1	17	18	19	11	15	17	10	0	42
12	21	1	0	3	3	0	1	1	9	26	19	11	8	22	12	6	48
43	18	1	0	3	3	0	2	2	16	27	15	9	10	9	13	0	32
44	27	1	1	0	3	400	4	1	30	36	20	12	19	3	8	0	30
45	22	1	0	3	3	0	2	1	24	12	7	4	11	22	13	0	46
46	25	1	0	3	4	1000	2	1	6	9	6	3	24	12	0	0	36
47	21	1	0	3	3	0	1	1	15	12	17	3	15	18	21	3	57
48	26	1	0	3	4	0	2	1	17	8	9	3	12	5	11	3	31
49	23	1	0	3	4	0	1	1	15	21	16	10	6	12	9	4	31
50	26	0	1	0	4	1800	1	1	10	16	10	5	20	2	3	0	25
51	21	1	0	3	3	0	2	2	12	23	17	14	7	27	15	7	56
52	30	1	0	3	4	1500	1	0	17	31	30	11	14	19	9	6	48
53	19	1	0	3	3	0	3	0	22	32	14	9	16	22	12	6	56
54	19	1	1	0	3	1000	4	0	13	23	14	3	24	0	0	12	36
55	20	1	0	3	3	0	2	0	11	23	8	7	24	1	0	4	29
56	29	0	0	3	4	1800	2	1	12	22	14	7	3	7	13	0	23
57	19	1	0	3	3	1200	3	1	13	31	23	13	14	28	11	0	53
58	21	1	0	3	3	1000	3	0	17	9	7	3	8	8	16	6	38
59	19	0	0	3	3	0	1	0	18	13	17	6	18	15	11	11	55
60	23	0	0	3	4	0	2	1	11	13	12	3	5	7	13	2	27
61	26	1	1	1	3	0	1	1	30	36	22	3	6	20	13	11	50
62	22	1	1	2	3	1000	1	1	28	35	27	11	14	9	3	1	27
63	27	1	0	3	3	0	1	2	7	24	26	12	6	18	8	8	40
64	19	1	0	3	3	0	2	1	14	20	6	3	12	19	12	9	52
65	30	0	0	3	4	3500	1	2	6	8	6	15	18	13	17	6	54
66	20	1	1	2	3	500	1	0	12	37	22	11	6	16	13	1	36
67	27	0	1	0	3	500	3	0	23	37	24	7	13	10	13	8	44
68	25	0	0	3	4	2000	2	2	20	21	16	8	18	17	10	2	47
69	20	0	1	2	3	0	4	0	24	30	28	9	15	12	5	2	34
70	18	1	0	3	3	0	3	2	15	25	16	3	6	19	15	9	49
71	28	1	0	3	3	800	1	1	24	20	15	7	6	24	18	9	57
72	27	0	1	2	4	1200	1	0	28	34	27	9	19	10	9	3	41
73	30	0	0	3	4	1800	3	0	15	21	19	9	24	4	4	4	36
74	25	0	1	1	3	900	4	2	21	25	26	9	15	13	13	6	47
75	28	1	1	1	3	1200	2	2	26	26	20	11	23	4	15	0	42
76	19	1	0	3	3	0	3	1	10	8	8	3	8	14	17	3	42
77	30	1	1	1	3	1000	3	2	14	19	19	9	6	24	17	6	53
78	20	0	1	1	3	0	1	1	27	23	22	3	6	2	12	6	26
79	23	0	1	1	3	1250	3	0	20	34	25	15	20	0	2	0	22
80	19	0	0	3	3	800	4	1	20	23	22	9	17	9	3	0	29
81	30	1	1	1	3	1200	2	1	23	10	14	3	6	15	13	3	37
82	20	0	1	2	3	0	2	1	27	31	19	3	16	10	11	3	40
83	26	1	0	3	4	1800	1	0	21	28	30	3	22	4	9	0	35
84	23	1	1	2	3	470	1	0	17	21	24	6	13	1	1	0	15
85	22	1	0	3	3	1200	4	1	21	8	7	3	7	20	16	6	49
86	28	0	0	3	3	1800	1	1	30	11	7	8	19	5	6	0	30
87	18	1	0	3	3	0	4	1	24	27	16	8	2	8	18	10	38
88	24	1	1	2	4	500	1	1	13	22	26	3	24	12	5	3	44
89	26	0	0	3	4	2200	1	1	18	18	18	7	4	19	20	12	55
90	20	0	0	3	3	800	1	0	24	17	19	5	22	13	0	4	39
91	30	0	0	3	3	850	4	2	10	10	9	3	8	28	18	12	66
92	22	0	0	3	3	820	3	1	13	8	9	3	5	19	15	10	49
93	26	0	0	3	3	500	3	1	22	30	18	9	13	23	24	8	68
94	27	1	0	3	3	1800	4	1	12	17	20	3	9	0	1	0	10
95	22	1	1	0	3	1000	4	1	28	10	20	3	10	23	19	3	55
96	22	0	1	2	3	0	4	1	28	28	16	6	9	20	24	0	53
97	29	0	0	3	3	2000	3	0	11	11	14	3	14	14	15	5	48
98	26	0	1	0	3	400	4	0	23	26	20	10	10	15	16	6	47
99	22	0	1	1	3	600	2	1	28	14	24	12	20	2	3	0	25
100	18	1	1	2	4	0	1	1	29	17	16	6	5	15	9	6	35
101	24	0	0	3	3	550	1	1	22	30	18	9	0	32	20	12	64
102	22	1	0	3	3	0	4	1	12	11	23	3	11	18	9	0	38
103	28	0	0	3	3	450	1	1	21	27	21	15	20	4	3	0	27
104	22	0	0	3	3	300	2	0	12	18	24	3	16	12	0	0	28
105	21	1	0	3	3	0	1	0	15	26	27	6	15	10	12	6	43
106	24	0	0	3	3	1000	4	1	24	17	19	5	2	15	8	5	30
107	21	1	1	1	3	200	1	1	26	13	17	15	18	3	17	0	38
108	20	1	1	0	3	0	4	0	8	10	24	9	18	0	7	6	31
109	22	1	0	3	3	0	1	0	18	27	18	12	13	0	4	12	29
110	29	1	1	0	3	600	1	0	27	17	21	5	24	0	0	0	24
111	23	1	0	3	3	700	2	1	25	15	19	5	19	0	2	0	21
112	20	1	0	3	3	0	1	0	19	30	19	3	3	5	10	3	21
113	28	1	0	3	3	1600	1	0	12	21	23	9	12	17	6	6	41
114	19	0	0	3	3	800	4	1	24	27	21	12	14	10	10	6	40
115	28	0	0	3	3	700	3	0	24	32	23	9	22	4	0	0	26
116	30	0	1	1	3	500	2	1	30	35	25	12	15	13	10	7	45
117	27	0	1	0	3	800	4	0	30	35	22	12	8	24	8	6	46
118	23	1	0	3	4	550	2	1	12	20	14	6	22	13	0	4	39
119	20	0	0	3	3	500	4	0	17	13	13	4	0	32	20	10	62
120	24	1	1	0	3	950	2	0	11	14	15	6	18	12	8	3	41
121	23	0	0	3	3	1000	2	0	18	25	12	9	0	16	14	7	37
122	27	1	1	1	3	0	2	1	28	29	30	3	18	24	11	0	53
123	22	1	0	3	3	1500	2	1	24	28	19	14	6	7	13	3	29
124	27	1	0	3	3	1000	4	1	24	32	24	12	11	9	11	0	31
125	29	1	1	0	3	900	1	2	22	31	25	15	6	19	10	5	40
126	23	0	0	3	3	850	3	0	24	26	14	11	12	8	12	0	32
127	26	1	1	1	3	200	2	0	30	28	16	15	4	4	6	0	14
128	24	0	0	3	3	1500	2	1	22	36	24	15	0	27	19	9	55
129	24	0	1	1	2	650	3	1	24	19	18	3	23	29	4	4	60
130	23	1	1	1	3	750	3	1	20	35	23	15	20	4	8	0	32
131	22	0	0	3	3	950	3	0	26	27	26	15	7	18	14	7	46
132	30	0	0	3	4	2200	4	0	30	24	20	10	0	28	16	0	44
133	23	1	1	0	3	1000	4	1	24	34	29	12	20	8	4	2	34
134	25	0	0	3	3	1000	4	0	11	15	16	9	5	13	8	6	32
135	23	0	1	1	3	0	2	2	14	24	20	9	14	10	3	1	28
136	18	0	0	3	3	0	2	1	24	10	18	9	12	8	9	3	32
137	29	0	0	3	3	1200	4	2	12	8	13	9	9	23	19	12	63
138	30	1	0	3	4	2200	2	0	25	27	21	13	14	17	8	0	39
139	19	0	1	0	3	0	2	1	28	23	17	9	11	5	6	6	28
140	21	1	0	3	3	0	4	1	17	16	17	7	2	21	24	0	47
141	30	0	1	2	3	1200	1	2	6	24	15	6	9	23	19	12	63
142	23	0	1	1	3	900	3	0	25	22	15	9	17	15	8	0	40
143	20	1	1	2	3	0	2	0	28	16	22	3	15	24	20	12	71
144	24	1	0	3	3	1000	2	1	10	10	9	3	3	25	21	9	58
145	25	0	1	1	3	700	2	1	10	12	14	3	18	13	6	6	43
146	27	1	0	3	4	2000	4	0	8	21	6	7	0	27	19	9	55
147	28	1	0	3	4	2000	4	0	8	21	6	7	9	9	11	0	29
148	26	1	1	0	3	700	1	0	16	18	18	9	6	26	23	9	64
149	21	0	1	2	3	1500	1	0	24	29	18	9	22	2	18	6	48
150	18	0	0	3	3	0	2	0	24	23	19	6	1	9	10	3	23
151	30	0	0	3	3	1500	1	1	12	32	17	3	6	22	22	6	56
152	22	0	1	2	3	1000	3	0	13	12	13	10	6	8	14	2	30
153	21	0	0	3	3	0	1	1	24	21	18	9	0	27	16	9	52
154	25	0	1	1	3	800	3	0	18	16	15	6	15	1	2	0	18
155	30	1	1	1	3	900	1	2	6	40	22	11	13	5	11	4	33
156	18	1	0	3	3	0	4	1	16	17	9	4	16	16	14	6	52
157	18	1	1	1	3	0	1	1	16	18	9	4	18	18	11	7	54
158	21	0	0	3	3	750	1	1	11	18	15	6	8	28	22	9	67
159	20	0	0	3	3	750	2	2	11	16	15	6	6	11	12	0	29
160	27	0	1	2	3	1200	3	0	21	31	25	15	2	20	10	3	35
161	23	1	0	3	3	550	2	1	21	31	25	15	20	20	12	5	57
162	27	0	1	2	3	1200	2	0	21	31	25	15	17	4	7	7	35
163	25	1	0	3	3	500	3	1	30	35	25	12	2	15	11	6	34
164	23	0	0	3	3	700	3	1	27	33	26	14	5	14	9	6	34
165	28	0	0	3	4	2000	2	1	15	18	18	9	18	24	11	9	62
166	25	0	1	1	3	800	4	0	24	17	20	5	0	28	14	9	51
167	23	0	0	3	3	2000	2	2	13	17	9	3	15	8	11	0	34
168	28	0	0	3	3	20000	2	1	6	9	6	7	13	5	11	4	33
169	27	0	0	3	3	0	2	1	17	8	10	15	7	29	18	4	58
170	25	1	1	0	3	1000	2	1	17	13	17	7	2	8	16	0	26
171	27	0	1	2	4	2000	3	2	20	28	26	3	6	4	11	0	21
172	30	0	0	3	4	2500	3	0	8	12	15	3	3	15	16	0	34
173	24	1	1	0	4	0	4	0	30	12	17	9	7	2	8	0	17
174	19	0	0	3	3	0	3	0	16	18	16	9	7	20	10	3	40
175	30	1	0	3	3	900	4	2	30	40	26	13	2	27	21	8	58
176	30	0	0	3	3	500	2	1	18	16	18	3	11	13	11	6	41
177	23	0	0	3	3	1000	4	0	19	26	15	3	2	26	21	6	55
178	30	0	0	3	4	1300	2	1	11	8	8	3	4	5	11	12	32
179	27	1	1	1	3	0	3	1	28	29	30	3	6	21	12	6	45
180	18	1	0	3	3	0	1	0	8	13	6	3	9	8	20	0	37
181	25	1	1	2	4	1600	3	1	17	13	17	7	0	20	10	12	42
182	26	0	1	1	3	800	2	0	24	16	20	5	13	13	18	3	47
183	23	1	1	0	3	450	4	1	24	20	19	5	4	18	14	8	44
184	25	0	0	3	3	850	1	1	30	40	26	15	6	9	14	2	31
185	26	1	0	3	4	1100	4	1	25	23	15	9	0	4	11	6	21
186	29	1	1	0	3	600	1	0	25	21	14	9	2	2	14	0	18
187	18	1	0	3	3	0	4	1	24	24	19	4	19	6	9	3	37
188	23	0	1	1	3	1500	3	0	20	11	16	3	16	11	13	6	46
189	18	0	1	1	3	0	1	1	14	16	21	6	16	8	15	3	42
190	22	1	0	3	3	0	1	2	20	17	19	3	2	21	24	0	47
191	23	1	1	2	4	500	1	1	24	12	17	3	8	23	19	12	62
192	30	0	1	0	4	2800	1	1	20	16	22	12	8	4	11	8	31
193	29	0	0	3	3	1200	3	1	7	12	21	3	10	26	19	12	67
194	25	1	1	2	3	600	3	0	21	16	26	3	10	20	20	0	50
195	19	1	0	3	3	0	2	1	22	16	22	9	3	23	13	0	39
196	22	1	0	3	4	1200	2	2	16	22	21	8	2	6	18	9	35
197	27	1	0	3	2	700	3	2	23	28	22	9	17	14	20	0	51
198	28	0	0	3	4	1800	3	1	24	18	13	6	6	12	13	2	33
199	21	1	0	3	2	1600	1	1	21	30	18	5	10	27	17	12	66
200	24	0	0	3	3	800	3	0	23	28	22	12	14	10	12	6	42
201	21	0	1	0	3	400	2	1	15	9	8	3	10	8	16	9	43
202	22	1	0	3	3	1000	1	1	23	35	21	10	9	17	20	6	52
203	23	0	0	3	3	0	4	0	18	12	19	9	24	32	16	8	80
204	25	1	1	1	3	850	1	0	21	17	17	3	10	3	10	0	23
205	23	0	0	3	3	450	4	0	12	16	11	3	18	29	16	8	71
206	21	1	1	2	3	300	1	1	12	21	12	9	24	16	9	3	52
207	26	0	0	3	3	1500	4	2	27	15	19	3	3	9	15	2	29

## Sheet: Dictionary
Dictionary
Sex	Male= 0
	Female = 1
Discrimination	No= 0
	Yes= 1
Reason_disc	Place of origin or residence = 0
	Poverty/ no money= 1
	Other= 2
	NA = 3
Education	No education = 0
	Preschool = 1
	Primary = 2
	Secondary = 3
	University = 4
Income	1= Q1
	2 = Q2
	3= Q3
	4= Q4
Ethnicity	Quechua = 0
	Mestizo = 1
	Other= 2
All PIDAQ subcomponents with N at the end represent values starting from zero. Additionally, dental self confidence is recoded so that higher numbers represent lower self-confidence. PIDAQ represents the sum of all these new subcomponents.
